# Supplementary material for: Prognosis of resected non-small cell lung cancer with pleural plaques on intrathoracic findings
Source: BMC Cancer. 2022 Apr 28;22:469. doi: 10.1186/s12885-022-09600-6 (PMC9052480; doi:10.1186/s12885-022-09600-6)
Supplement: Supplementary file 2 — Additional file 2: Figure S2. Prognosis of patients with clinical stage I cancer. [file 12885_2022_9600_MOESM2_ESM.zip]

Archive with 2 entries (2 files):
- Supplemental Figure 2A.tif
- Supplemental Figure 2B.tif
