# Supplementary material for: Prognosis of resected non-small cell lung cancer with pleural plaques on intrathoracic findings
Source: BMC Cancer. 2022 Apr 28;22:469. doi: 10.1186/s12885-022-09600-6 (PMC9052480; doi:10.1186/s12885-022-09600-6)
Supplement: Supplementary file 3 — Additional file 3: Figure S3. Prognosis of clinical stage I patients with emphysematous change with Goddard score ≥5 points or interstitial pneumonia. [file 12885_2022_9600_MOESM3_ESM.zip]

Archive with 2 entries (2 files):
- Supplemental Figure 3A.tif
- Supplemental Figure 3B.tif
